# Supplementary material for: The FAM104 proteins VCF1/2 promote the nuclear localization of p97/VCP
Source: eLife. 2023 Sep 15;12:e92409. doi: 10.7554/eLife.92409 (PMC10541173; doi:10.7554/eLife.92409)
Supplement: Figure 3—source data 1. [file elife-92409-fig3-data1.zip]

Archive with 115 entries (106 files):
- Figure 3-source data 1/
- Figure 3-source data 1/Uncropped Labelled/
- Figure 3-source data 1/Uncropped Labelled/PanelA - FAF1 IP blot.pdf
- __MACOSX/
- __MACOSX/Figure 3-source data 1/
- __MACOSX/Figure 3-source data 1/Uncropped Labelled/
- __MACOSX/Figure 3-source data 1/Uncropped Labelled/._PanelA - FAF1 IP blot.pdf
- Figure 3-source data 1/Uncropped Labelled/PanelA - UBXN2B IP blot.pdf
- __MACOSX/Figure 3-source data 1/Uncropped Labelled/._PanelA - UBXN2B IP blot.pdf
- Figure 3-source data 1/Uncropped Labelled/.DS_Store
- __MACOSX/Figure 3-source data 1/Uncropped Labelled/._.DS_Store
- Figure 3-source data 1/Uncropped Labelled/PanelA - UBXN7 IP blot.pdf
- __MACOSX/Figure 3-source data 1/Uncropped Labelled/._PanelA - UBXN7 IP blot.pdf
- Figure 3-source data 1/Uncropped Labelled/PanelA - UFD1 IP blot.pdf
- __MACOSX/Figure 3-source data 1/Uncropped Labelled/._PanelA - UFD1 IP blot.pdf
- Figure 3-source data 1/Uncropped Labelled/PanelA - NPL4 IP blot.pdf
- __MACOSX/Figure 3-source data 1/Uncropped Labelled/._PanelA - NPL4 IP blot.pdf
- Figure 3-source data 1/Uncropped Labelled/PanelA - UFD1 Input blot.pdf
- __MACOSX/Figure 3-source data 1/Uncropped Labelled/._PanelA - UFD1 Input blot.pdf
- Figure 3-source data 1/Uncropped Labelled/PanelA - UBXN2B Input blot.pdf
- __MACOSX/Figure 3-source data 1/Uncropped Labelled/._PanelA - UBXN2B Input blot.pdf
- Figure 3-source data 1/Uncropped Labelled/PanelA - NPL4 Input blot.pdf
- __MACOSX/Figure 3-source data 1/Uncropped Labelled/._PanelA - NPL4 Input blot.pdf
- Figure 3-source data 1/Uncropped Labelled/PanelA - p97 Input blot.pdf
- __MACOSX/Figure 3-source data 1/Uncropped Labelled/._PanelA - p97 Input blot.pdf
- Figure 3-source data 1/Uncropped Labelled/PanelA - FAF1 Input blot.pdf
- __MACOSX/Figure 3-source data 1/Uncropped Labelled/._PanelA - FAF1 Input blot.pdf
- Figure 3-source data 1/Uncropped Labelled/PanelA - Flag Input blot.pdf
- __MACOSX/Figure 3-source data 1/Uncropped Labelled/._PanelA - Flag Input blot.pdf
- Figure 3-source data 1/Uncropped Labelled/PanelA - Flag IP blot.pdf
- __MACOSX/Figure 3-source data 1/Uncropped Labelled/._PanelA - Flag IP blot.pdf
- Figure 3-source data 1/Uncropped Labelled/PanelA - p97 IP blot.pdf
- __MACOSX/Figure 3-source data 1/Uncropped Labelled/._PanelA - p97 IP blot.pdf
- Figure 3-source data 1/Uncropped Labelled/PanelA - UBXN7 Input blot.pdf
- __MACOSX/Figure 3-source data 1/Uncropped Labelled/._PanelA - UBXN7 Input blot.pdf
- Figure 3-source data 1/.DS_Store
- __MACOSX/Figure 3-source data 1/._.DS_Store
- Figure 3-source data 1/Uncropped Originals /
- Figure 3-source data 1/Uncropped Originals /Originals merged with marker /
- Figure 3-source data 1/Uncropped Originals /Originals merged with marker /PanelA - NPL4 IP blot.tif
- Figure 3-source data 1/Uncropped Originals /Originals merged with marker /PanelA - UFD1 input blot.tif
- Figure 3-source data 1/Uncropped Originals /Originals merged with marker /PanelA - UFD1 IP blot.tif
- __MACOSX/Figure 3-source data 1/Uncropped Originals /
- __MACOSX/Figure 3-source data 1/Uncropped Originals /Originals merged with marker /
- __MACOSX/Figure 3-source data 1/Uncropped Originals /Originals merged with marker /._PanelA - UFD1 IP blot.tif
- Figure 3-source data 1/Uncropped Originals /Originals merged with marker /PanelA - UBXN7 IP blot.tif
- Figure 3-source data 1/Uncropped Originals /Originals merged with marker /PanelA - FAF1 IP blot.tif
- Figure 3-source data 1/Uncropped Originals /Originals merged with marker /PanelA - UBXN2B IP blot.tif
- Figure 3-source data 1/Uncropped Originals /Originals merged with marker /PanelA - UBXN7 input blot.tif
- Figure 3-source data 1/Uncropped Originals /Originals merged with marker /PanelA - p97 IP blot.tif
- Figure 3-source data 1/Uncropped Originals /Originals merged with marker /PanelA - Flag IP blot.tif
- Figure 3-source data 1/Uncropped Originals /Originals merged with marker /PanelA - FAF1 input blot.tif
- __MACOSX/Figure 3-source data 1/Uncropped Originals /Originals merged with marker /._PanelA - FAF1 input blot.tif
- Figure 3-source data 1/Uncropped Originals /Originals merged with marker /PanelA - Flag input blot.tif
- Figure 3-source data 1/Uncropped Originals /Originals merged with marker /PanelA - p97 input blot.tif
- Figure 3-source data 1/Uncropped Originals /Originals merged with marker /PanelA - UBXN2B input blot.tif
- Figure 3-source data 1/Uncropped Originals /Originals merged with marker /PanelA - NPL4 input blot.tif
- Figure 3-source data 1/Uncropped Originals /PanelA - UBXN7 IP blot.scn
- __MACOSX/Figure 3-source data 1/Uncropped Originals /._PanelA - UBXN7 IP blot.scn
- Figure 3-source data 1/Uncropped Originals /PanelA - UFD1 IP blot.scn
- __MACOSX/Figure 3-source data 1/Uncropped Originals /._PanelA - UFD1 IP blot.scn
- Figure 3-source data 1/Uncropped Originals /.DS_Store
- __MACOSX/Figure 3-source data 1/Uncropped Originals /._.DS_Store
- Figure 3-source data 1/Uncropped Originals /PanelA - UBXN2B IP blot.scn
- __MACOSX/Figure 3-source data 1/Uncropped Originals /._PanelA - UBXN2B IP blot.scn
- Figure 3-source data 1/Uncropped Originals /PanelA - FAF1 IP blot.scn
- __MACOSX/Figure 3-source data 1/Uncropped Originals /._PanelA - FAF1 IP blot.scn
- Figure 3-source data 1/Uncropped Originals /PanelA - NPL4 IP blot.tif
- __MACOSX/Figure 3-source data 1/Uncropped Originals /._PanelA - NPL4 IP blot.tif
- Figure 3-source data 1/Uncropped Originals /PanelA - UFD1 input blot.tif
- __MACOSX/Figure 3-source data 1/Uncropped Originals /._PanelA - UFD1 input blot.tif
- Figure 3-source data 1/Uncropped Originals /PanelA - UFD1 IP blot.tif
- __MACOSX/Figure 3-source data 1/Uncropped Originals /._PanelA - UFD1 IP blot.tif
- Figure 3-source data 1/Uncropped Originals /PanelA - UBXN7 IP blot.tif
- __MACOSX/Figure 3-source data 1/Uncropped Originals /._PanelA - UBXN7 IP blot.tif
- Figure 3-source data 1/Uncropped Originals /PanelA - FAF1 IP blot.tif
- __MACOSX/Figure 3-source data 1/Uncropped Originals /._PanelA - FAF1 IP blot.tif
- Figure 3-source data 1/Uncropped Originals /PanelA - UBXN2B IP blot.tif
- __MACOSX/Figure 3-source data 1/Uncropped Originals /._PanelA - UBXN2B IP blot.tif
- Figure 3-source data 1/Uncropped Originals /PanelA - UFD1 input blot.scn
- __MACOSX/Figure 3-source data 1/Uncropped Originals /._PanelA - UFD1 input blot.scn
- Figure 3-source data 1/Uncropped Originals /PanelA - NPL4 IP blot.scn
- __MACOSX/Figure 3-source data 1/Uncropped Originals /._PanelA - NPL4 IP blot.scn
- Figure 3-source data 1/Uncropped Originals /PanelA - Flag IP blot.scn
- __MACOSX/Figure 3-source data 1/Uncropped Originals /._PanelA - Flag IP blot.scn
- Figure 3-source data 1/Uncropped Originals /PanelA - UBXN7 input blot.tif
- __MACOSX/Figure 3-source data 1/Uncropped Originals /._PanelA - UBXN7 input blot.tif
- Figure 3-source data 1/Uncropped Originals /PanelA - FAF1 input blot.scn
- __MACOSX/Figure 3-source data 1/Uncropped Originals /._PanelA - FAF1 input blot.scn
- Figure 3-source data 1/Uncropped Originals /PanelA - Flag input blot.scn
- __MACOSX/Figure 3-source data 1/Uncropped Originals /._PanelA - Flag input blot.scn
- Figure 3-source data 1/Uncropped Originals /PanelA - p97 input blot.scn
- __MACOSX/Figure 3-source data 1/Uncropped Originals /._PanelA - p97 input blot.scn
- Figure 3-source data 1/Uncropped Originals /PanelA - NPL4 input blot.scn
- __MACOSX/Figure 3-source data 1/Uncropped Originals /._PanelA - NPL4 input blot.scn
- Figure 3-source data 1/Uncropped Originals /PanelA - p97 IP blot.tif
- __MACOSX/Figure 3-source data 1/Uncropped Originals /._PanelA - p97 IP blot.tif
- Figure 3-source data 1/Uncropped Originals /PanelA - UBXN2B input blot.scn
- __MACOSX/Figure 3-source data 1/Uncropped Originals /._PanelA - UBXN2B input blot.scn
- Figure 3-source data 1/Uncropped Originals /PanelA - UBXN7 input blot.scn
- __MACOSX/Figure 3-source data 1/Uncropped Originals /._PanelA - UBXN7 input blot.scn
- Figure 3-source data 1/Uncropped Originals /PanelA - Flag IP blot.tif
- __MACOSX/Figure 3-source data 1/Uncropped Originals /._PanelA - Flag IP blot.tif
- Figure 3-source data 1/Uncropped Originals /PanelA - FAF1 input blot.tif
- __MACOSX/Figure 3-source data 1/Uncropped Originals /._PanelA - FAF1 input blot.tif
- Figure 3-source data 1/Uncropped Originals /PanelA - Flag input blot.tif
- __MACOSX/Figure 3-source data 1/Uncropped Originals /._PanelA - Flag input blot.tif
- Figure 3-source data 1/Uncropped Originals /PanelA - p97 input blot.tif
- __MACOSX/Figure 3-source data 1/Uncropped Originals /._PanelA - p97 input blot.tif
- Figure 3-source data 1/Uncropped Originals /PanelA - UBXN2B input blot.tif
- __MACOSX/Figure 3-source data 1/Uncropped Originals /._PanelA - UBXN2B input blot.tif
- Figure 3-source data 1/Uncropped Originals /PanelA - p97 IP blot.scn
- __MACOSX/Figure 3-source data 1/Uncropped Originals /._PanelA - p97 IP blot.scn
- Figure 3-source data 1/Uncropped Originals /PanelA - NPL4 input blot.tif
- __MACOSX/Figure 3-source data 1/Uncropped Originals /._PanelA - NPL4 input blot.tif
