# Supplementary material for: The FAM104 proteins VCF1/2 promote the nuclear localization of p97/VCP
Source: eLife. 2023 Sep 15;12:e92409. doi: 10.7554/eLife.92409 (PMC10541173; doi:10.7554/eLife.92409)
Supplement: Figure 3—source data 2. [file elife-92409-fig3-data2.zip]

Archive with 17 entries (10 files):
- Figure 3-source data 2/
- Figure 3-source data 2/Uncropped Labelled/
- Figure 3-source data 2/Uncropped Labelled/.DS_Store
- __MACOSX/
- __MACOSX/Figure 3-source data 2/
- __MACOSX/Figure 3-source data 2/Uncropped Labelled/
- __MACOSX/Figure 3-source data 2/Uncropped Labelled/._.DS_Store
- Figure 3-source data 2/Uncropped Labelled/Panel B - TCE.pdf
- __MACOSX/Figure 3-source data 2/Uncropped Labelled/._Panel B - TCE.pdf
- Figure 3-source data 2/.DS_Store
- __MACOSX/Figure 3-source data 2/._.DS_Store
- Figure 3-source data 2/Uncropped Originals/
- Figure 3-source data 2/Uncropped Originals/.DS_Store
- __MACOSX/Figure 3-source data 2/Uncropped Originals/
- __MACOSX/Figure 3-source data 2/Uncropped Originals/._.DS_Store
- Figure 3-source data 2/Uncropped Originals/Panel B - TCE.tif
- __MACOSX/Figure 3-source data 2/Uncropped Originals/._Panel B - TCE.tif
