# Supplementary material for: The FAM104 proteins VCF1/2 promote the nuclear localization of p97/VCP
Source: eLife. 2023 Sep 15;12:e92409. doi: 10.7554/eLife.92409 (PMC10541173; doi:10.7554/eLife.92409)
Supplement: Figure 3—figure supplement 1—source data 1. [file elife-92409-fig3-figsupp1-data1.zip]

Archive with 183 entries (174 files):
- Figure 3-figure supplement 1-source data 1/
- Figure 3-figure supplement 1-source data 1/Uncropped Labelled/
- Figure 3-figure supplement 1-source data 1/Uncropped Labelled/PanelB UBXN2B blot.pdf
- __MACOSX/
- __MACOSX/Figure 3-figure supplement 1-source data 1/
- __MACOSX/Figure 3-figure supplement 1-source data 1/Uncropped Labelled/
- __MACOSX/Figure 3-figure supplement 1-source data 1/Uncropped Labelled/._PanelB UBXN2B blot.pdf
- Figure 3-figure supplement 1-source data 1/Uncropped Labelled/PanelA p97 IP blot.pdf
- __MACOSX/Figure 3-figure supplement 1-source data 1/Uncropped Labelled/._PanelA p97 IP blot.pdf
- Figure 3-figure supplement 1-source data 1/Uncropped Labelled/.DS_Store
- __MACOSX/Figure 3-figure supplement 1-source data 1/Uncropped Labelled/._.DS_Store
- Figure 3-figure supplement 1-source data 1/Uncropped Labelled/PanelC UFD1 Input blot.pdf
- __MACOSX/Figure 3-figure supplement 1-source data 1/Uncropped Labelled/._PanelC UFD1 Input blot.pdf
- Figure 3-figure supplement 1-source data 1/Uncropped Labelled/PanelC Flag IP blot.pdf
- __MACOSX/Figure 3-figure supplement 1-source data 1/Uncropped Labelled/._PanelC Flag IP blot.pdf
- Figure 3-figure supplement 1-source data 1/Uncropped Labelled/PanelA p47 IP blot.pdf
- __MACOSX/Figure 3-figure supplement 1-source data 1/Uncropped Labelled/._PanelA p47 IP blot.pdf
- Figure 3-figure supplement 1-source data 1/Uncropped Labelled/PanelA UBXN2B Input blot.pdf
- __MACOSX/Figure 3-figure supplement 1-source data 1/Uncropped Labelled/._PanelA UBXN2B Input blot.pdf
- Figure 3-figure supplement 1-source data 1/Uncropped Labelled/PanelC p47 Input blot.pdf
- __MACOSX/Figure 3-figure supplement 1-source data 1/Uncropped Labelled/._PanelC p47 Input blot.pdf
- Figure 3-figure supplement 1-source data 1/Uncropped Labelled/PanelA p97 Input blot.pdf
- __MACOSX/Figure 3-figure supplement 1-source data 1/Uncropped Labelled/._PanelA p97 Input blot.pdf
- Figure 3-figure supplement 1-source data 1/Uncropped Labelled/PanelC NPL4 Input blot.pdf
- __MACOSX/Figure 3-figure supplement 1-source data 1/Uncropped Labelled/._PanelC NPL4 Input blot.pdf
- Figure 3-figure supplement 1-source data 1/Uncropped Labelled/PanelC Flag Input blot.pdf
- __MACOSX/Figure 3-figure supplement 1-source data 1/Uncropped Labelled/._PanelC Flag Input blot.pdf
- Figure 3-figure supplement 1-source data 1/Uncropped Labelled/PanelA - Flag Input blot.pdf
- __MACOSX/Figure 3-figure supplement 1-source data 1/Uncropped Labelled/._PanelA - Flag Input blot.pdf
- Figure 3-figure supplement 1-source data 1/Uncropped Labelled/PanelC NPL4 IP blot.pdf
- __MACOSX/Figure 3-figure supplement 1-source data 1/Uncropped Labelled/._PanelC NPL4 IP blot.pdf
- Figure 3-figure supplement 1-source data 1/Uncropped Labelled/PanelC Ubiquitin IP blot.pdf
- __MACOSX/Figure 3-figure supplement 1-source data 1/Uncropped Labelled/._PanelC Ubiquitin IP blot.pdf
- Figure 3-figure supplement 1-source data 1/Uncropped Labelled/PanelC p47 IP blot.pdf
- __MACOSX/Figure 3-figure supplement 1-source data 1/Uncropped Labelled/._PanelC p47 IP blot.pdf
- Figure 3-figure supplement 1-source data 1/Uncropped Labelled/PanelC p97 Input blot.pdf
- __MACOSX/Figure 3-figure supplement 1-source data 1/Uncropped Labelled/._PanelC p97 Input blot.pdf
- Figure 3-figure supplement 1-source data 1/Uncropped Labelled/PanelA p47 Input blot.pdf
- __MACOSX/Figure 3-figure supplement 1-source data 1/Uncropped Labelled/._PanelA p47 Input blot.pdf
- Figure 3-figure supplement 1-source data 1/Uncropped Labelled/PanelA - Flag IP blot.pdf
- __MACOSX/Figure 3-figure supplement 1-source data 1/Uncropped Labelled/._PanelA - Flag IP blot.pdf
- Figure 3-figure supplement 1-source data 1/Uncropped Labelled/PanelC UFD1 IP blot.pdf
- __MACOSX/Figure 3-figure supplement 1-source data 1/Uncropped Labelled/._PanelC UFD1 IP blot.pdf
- Figure 3-figure supplement 1-source data 1/Uncropped Labelled/PanelC Ubiquitin Input blot.pdf
- __MACOSX/Figure 3-figure supplement 1-source data 1/Uncropped Labelled/._PanelC Ubiquitin Input blot.pdf
- Figure 3-figure supplement 1-source data 1/Uncropped Labelled/PanelC p97 IP blot.pdf
- __MACOSX/Figure 3-figure supplement 1-source data 1/Uncropped Labelled/._PanelC p97 IP blot.pdf
- Figure 3-figure supplement 1-source data 1/Uncropped Labelled/PanelA UBXN2B IP blot.pdf
- __MACOSX/Figure 3-figure supplement 1-source data 1/Uncropped Labelled/._PanelA UBXN2B IP blot.pdf
- __MACOSX/Figure 3-figure supplement 1-source data 1/._Uncropped Labelled
- Figure 3-figure supplement 1-source data 1/.DS_Store
- __MACOSX/Figure 3-figure supplement 1-source data 1/._.DS_Store
- Figure 3-figure supplement 1-source data 1/Uncropped Originals /
- Figure 3-figure supplement 1-source data 1/Uncropped Originals /PanelC - p97 Input blot.scn
- __MACOSX/Figure 3-figure supplement 1-source data 1/Uncropped Originals /
- __MACOSX/Figure 3-figure supplement 1-source data 1/Uncropped Originals /._PanelC - p97 Input blot.scn
- Figure 3-figure supplement 1-source data 1/Uncropped Originals /PanelC - UFD1 Input blot.tif
- __MACOSX/Figure 3-figure supplement 1-source data 1/Uncropped Originals /._PanelC - UFD1 Input blot.tif
- Figure 3-figure supplement 1-source data 1/Uncropped Originals /PanelC - Flag IP blot.tif
- __MACOSX/Figure 3-figure supplement 1-source data 1/Uncropped Originals /._PanelC - Flag IP blot.tif
- Figure 3-figure supplement 1-source data 1/Uncropped Originals /PanelA - UBXN2B Input.scn
- __MACOSX/Figure 3-figure supplement 1-source data 1/Uncropped Originals /._PanelA - UBXN2B Input.scn
- Figure 3-figure supplement 1-source data 1/Uncropped Originals /PanelB - UBXN2B blot.scn
- __MACOSX/Figure 3-figure supplement 1-source data 1/Uncropped Originals /._PanelB - UBXN2B blot.scn
- Figure 3-figure supplement 1-source data 1/Uncropped Originals /.DS_Store
- __MACOSX/Figure 3-figure supplement 1-source data 1/Uncropped Originals /._.DS_Store
- Figure 3-figure supplement 1-source data 1/Uncropped Originals /PanelA - UBXN2B IP blot.scn
- __MACOSX/Figure 3-figure supplement 1-source data 1/Uncropped Originals /._PanelA - UBXN2B IP blot.scn
- Figure 3-figure supplement 1-source data 1/Uncropped Originals /Uncropped merged with marker/
- Figure 3-figure supplement 1-source data 1/Uncropped Originals /Uncropped merged with marker/PanelC - UFD1 Input blot.tif
- __MACOSX/Figure 3-figure supplement 1-source data 1/Uncropped Originals /Uncropped merged with marker/
- __MACOSX/Figure 3-figure supplement 1-source data 1/Uncropped Originals /Uncropped merged with marker/._PanelC - UFD1 Input blot.tif
- Figure 3-figure supplement 1-source data 1/Uncropped Originals /Uncropped merged with marker/PanelC - Flag IP blot.tif
- __MACOSX/Figure 3-figure supplement 1-source data 1/Uncropped Originals /Uncropped merged with marker/._PanelC - Flag IP blot.tif
- Figure 3-figure supplement 1-source data 1/Uncropped Originals /Uncropped merged with marker/.DS_Store
- __MACOSX/Figure 3-figure supplement 1-source data 1/Uncropped Originals /Uncropped merged with marker/._.DS_Store
- Figure 3-figure supplement 1-source data 1/Uncropped Originals /Uncropped merged with marker/PanelC - p97 IP.tif
- __MACOSX/Figure 3-figure supplement 1-source data 1/Uncropped Originals /Uncropped merged with marker/._PanelC - p97 IP.tif
- Figure 3-figure supplement 1-source data 1/Uncropped Originals /Uncropped merged with marker/PanelA - p47 Input blot.tif
- __MACOSX/Figure 3-figure supplement 1-source data 1/Uncropped Originals /Uncropped merged with marker/._PanelA - p47 Input blot.tif
- Figure 3-figure supplement 1-source data 1/Uncropped Originals /Uncropped merged with marker/PanelC - p97 Input blot.tif
- __MACOSX/Figure 3-figure supplement 1-source data 1/Uncropped Originals /Uncropped merged with marker/._PanelC - p97 Input blot.tif
- Figure 3-figure supplement 1-source data 1/Uncropped Originals /Uncropped merged with marker/PanelA - UBXN2B IP blot.tif
- __MACOSX/Figure 3-figure supplement 1-source data 1/Uncropped Originals /Uncropped merged with marker/._PanelA - UBXN2B IP blot.tif
- Figure 3-figure supplement 1-source data 1/Uncropped Originals /Uncropped merged with marker/PanelB - UBXN2B blot.tif
- __MACOSX/Figure 3-figure supplement 1-source data 1/Uncropped Originals /Uncropped merged with marker/._PanelB - UBXN2B blot.tif
- Figure 3-figure supplement 1-source data 1/Uncropped Originals /Uncropped merged with marker/PanelC - Ubiquitin Input blot.tif
- __MACOSX/Figure 3-figure supplement 1-source data 1/Uncropped Originals /Uncropped merged with marker/._PanelC - Ubiquitin Input blot.tif
- Figure 3-figure supplement 1-source data 1/Uncropped Originals /Uncropped merged with marker/PanelC - p47 IP blot.tif
- __MACOSX/Figure 3-figure supplement 1-source data 1/Uncropped Originals /Uncropped merged with marker/._PanelC - p47 IP blot.tif
- Figure 3-figure supplement 1-source data 1/Uncropped Originals /Uncropped merged with marker/PanelC - UFD1 IP blot.tif
- __MACOSX/Figure 3-figure supplement 1-source data 1/Uncropped Originals /Uncropped merged with marker/._PanelC - UFD1 IP blot.tif
- Figure 3-figure supplement 1-source data 1/Uncropped Originals /Uncropped merged with marker/PanelC - p47 Input blot.tif
- __MACOSX/Figure 3-figure supplement 1-source data 1/Uncropped Originals /Uncropped merged with marker/._PanelC - p47 Input blot.tif
- Figure 3-figure supplement 1-source data 1/Uncropped Originals /Uncropped merged with marker/PanelC - NPL4 IP blot .tif
- __MACOSX/Figure 3-figure supplement 1-source data 1/Uncropped Originals /Uncropped merged with marker/._PanelC - NPL4 IP blot .tif
- Figure 3-figure supplement 1-source data 1/Uncropped Originals /Uncropped merged with marker/PanelA - Flag IP blot.tif
- __MACOSX/Figure 3-figure supplement 1-source data 1/Uncropped Originals /Uncropped merged with marker/._PanelA - Flag IP blot.tif
- Figure 3-figure supplement 1-source data 1/Uncropped Originals /Uncropped merged with marker/PanelC - Ubiquitin IP blot.tif
- __MACOSX/Figure 3-figure supplement 1-source data 1/Uncropped Originals /Uncropped merged with marker/._PanelC - Ubiquitin IP blot.tif
- Figure 3-figure supplement 1-source data 1/Uncropped Originals /Uncropped merged with marker/PanelA - p47 IP blot.tif
- __MACOSX/Figure 3-figure supplement 1-source data 1/Uncropped Originals /Uncropped merged with marker/._PanelA - p47 IP blot.tif
- Figure 3-figure supplement 1-source data 1/Uncropped Originals /Uncropped merged with marker/PanelA - Flag Input blot.tif
- __MACOSX/Figure 3-figure supplement 1-source data 1/Uncropped Originals /Uncropped merged with marker/._PanelA - Flag Input blot.tif
- Figure 3-figure supplement 1-source data 1/Uncropped Originals /Uncropped merged with marker/PanelC - NPL4 Input blot.tif
- __MACOSX/Figure 3-figure supplement 1-source data 1/Uncropped Originals /Uncropped merged with marker/._PanelC - NPL4 Input blot.tif
- Figure 3-figure supplement 1-source data 1/Uncropped Originals /Uncropped merged with marker/PanelA - UBXN2B Input blot.tif
- __MACOSX/Figure 3-figure supplement 1-source data 1/Uncropped Originals /Uncropped merged with marker/._PanelA - UBXN2B Input blot.tif
- Figure 3-figure supplement 1-source data 1/Uncropped Originals /Uncropped merged with marker/PanelA - p97 Input and IP blot.tif
- __MACOSX/Figure 3-figure supplement 1-source data 1/Uncropped Originals /Uncropped merged with marker/._PanelA - p97 Input and IP blot.tif
- Figure 3-figure supplement 1-source data 1/Uncropped Originals /Uncropped merged with marker/PanelC - Flag Input blot.tif
- __MACOSX/Figure 3-figure supplement 1-source data 1/Uncropped Originals /Uncropped merged with marker/._PanelC - Flag Input blot.tif
- __MACOSX/Figure 3-figure supplement 1-source data 1/Uncropped Originals /._Uncropped merged with marker
- Figure 3-figure supplement 1-source data 1/Uncropped Originals /PanelC - Ubiquitin Input blot.scn
- __MACOSX/Figure 3-figure supplement 1-source data 1/Uncropped Originals /._PanelC - Ubiquitin Input blot.scn
- Figure 3-figure supplement 1-source data 1/Uncropped Originals /PanelA - p47 Input blot.tif
- __MACOSX/Figure 3-figure supplement 1-source data 1/Uncropped Originals /._PanelA - p47 Input blot.tif
- Figure 3-figure supplement 1-source data 1/Uncropped Originals /PanelC - p97 Input blot.tif
- __MACOSX/Figure 3-figure supplement 1-source data 1/Uncropped Originals /._PanelC - p97 Input blot.tif
- Figure 3-figure supplement 1-source data 1/Uncropped Originals /PanelC - Flag IP blot.scn
- __MACOSX/Figure 3-figure supplement 1-source data 1/Uncropped Originals /._PanelC - Flag IP blot.scn
- Figure 3-figure supplement 1-source data 1/Uncropped Originals /PanelC - UFD1 Input blot.scn
- __MACOSX/Figure 3-figure supplement 1-source data 1/Uncropped Originals /._PanelC - UFD1 Input blot.scn
- Figure 3-figure supplement 1-source data 1/Uncropped Originals /PanelB - UBXN2B blot.tif
- __MACOSX/Figure 3-figure supplement 1-source data 1/Uncropped Originals /._PanelB - UBXN2B blot.tif
- Figure 3-figure supplement 1-source data 1/Uncropped Originals /PanelC - Ubiquitin Input blot.tif
- __MACOSX/Figure 3-figure supplement 1-source data 1/Uncropped Originals /._PanelC - Ubiquitin Input blot.tif
- Figure 3-figure supplement 1-source data 1/Uncropped Originals /PanelA - p47 Input blot.scn
- __MACOSX/Figure 3-figure supplement 1-source data 1/Uncropped Originals /._PanelA - p47 Input blot.scn
- Figure 3-figure supplement 1-source data 1/Uncropped Originals /PanelA - Flag IP blot.scn
- __MACOSX/Figure 3-figure supplement 1-source data 1/Uncropped Originals /._PanelA - Flag IP blot.scn
- Figure 3-figure supplement 1-source data 1/Uncropped Originals /PanelC - Ubiquitin IP blot.scn
- __MACOSX/Figure 3-figure supplement 1-source data 1/Uncropped Originals /._PanelC - Ubiquitin IP blot.scn
- Figure 3-figure supplement 1-source data 1/Uncropped Originals /PanelA - p47 IP blot.scn
- __MACOSX/Figure 3-figure supplement 1-source data 1/Uncropped Originals /._PanelA - p47 IP blot.scn
- Figure 3-figure supplement 1-source data 1/Uncropped Originals /PanelC - p47 IP blot.tif
- __MACOSX/Figure 3-figure supplement 1-source data 1/Uncropped Originals /._PanelC - p47 IP blot.tif
- Figure 3-figure supplement 1-source data 1/Uncropped Originals /PanelC - UFD1 IP blot.tif
- __MACOSX/Figure 3-figure supplement 1-source data 1/Uncropped Originals /._PanelC - UFD1 IP blot.tif
- Figure 3-figure supplement 1-source data 1/Uncropped Originals /PanelA - Flag Input blot.scn
- __MACOSX/Figure 3-figure supplement 1-source data 1/Uncropped Originals /._PanelA - Flag Input blot.scn
- Figure 3-figure supplement 1-source data 1/Uncropped Originals /PanelC - p47 Input blot.tif
- __MACOSX/Figure 3-figure supplement 1-source data 1/Uncropped Originals /._PanelC - p47 Input blot.tif
- Figure 3-figure supplement 1-source data 1/Uncropped Originals /PanelC - NPL4 Input blot.scn
- __MACOSX/Figure 3-figure supplement 1-source data 1/Uncropped Originals /._PanelC - NPL4 Input blot.scn
- Figure 3-figure supplement 1-source data 1/Uncropped Originals /PanelC - NPL4 IP blot.scn
- __MACOSX/Figure 3-figure supplement 1-source data 1/Uncropped Originals /._PanelC - NPL4 IP blot.scn
- Figure 3-figure supplement 1-source data 1/Uncropped Originals /PanelA - p97 Input and IP blot wm.tif
- __MACOSX/Figure 3-figure supplement 1-source data 1/Uncropped Originals /._PanelA - p97 Input and IP blot wm.tif
- Figure 3-figure supplement 1-source data 1/Uncropped Originals /PanelC - Flag Input blot.scn
- __MACOSX/Figure 3-figure supplement 1-source data 1/Uncropped Originals /._PanelC - Flag Input blot.scn
- Figure 3-figure supplement 1-source data 1/Uncropped Originals /PanelC - p97 IP blot.scn
- __MACOSX/Figure 3-figure supplement 1-source data 1/Uncropped Originals /._PanelC - p97 IP blot.scn
- Figure 3-figure supplement 1-source data 1/Uncropped Originals /PanelA - p97 Input and IP blot.scn
- __MACOSX/Figure 3-figure supplement 1-source data 1/Uncropped Originals /._PanelA - p97 Input and IP blot.scn
- Figure 3-figure supplement 1-source data 1/Uncropped Originals /PanelC - p47 IP blot.scn
- __MACOSX/Figure 3-figure supplement 1-source data 1/Uncropped Originals /._PanelC - p47 IP blot.scn
- Figure 3-figure supplement 1-source data 1/Uncropped Originals /PanelC - UFD1 IP blot.scn
- __MACOSX/Figure 3-figure supplement 1-source data 1/Uncropped Originals /._PanelC - UFD1 IP blot.scn
- Figure 3-figure supplement 1-source data 1/Uncropped Originals /PanelA - Flag IP blot.tif
- __MACOSX/Figure 3-figure supplement 1-source data 1/Uncropped Originals /._PanelA - Flag IP blot.tif
- Figure 3-figure supplement 1-source data 1/Uncropped Originals /PanelC - Ubiquitin IP blot.tif
- __MACOSX/Figure 3-figure supplement 1-source data 1/Uncropped Originals /._PanelC - Ubiquitin IP blot.tif
- Figure 3-figure supplement 1-source data 1/Uncropped Originals /PanelA - p47 IP blot.tif
- __MACOSX/Figure 3-figure supplement 1-source data 1/Uncropped Originals /._PanelA - p47 IP blot.tif
- Figure 3-figure supplement 1-source data 1/Uncropped Originals /PanelC - p47 Input blot.scn
- __MACOSX/Figure 3-figure supplement 1-source data 1/Uncropped Originals /._PanelC - p47 Input blot.scn
- Figure 3-figure supplement 1-source data 1/Uncropped Originals /PanelA - Flag Input blot.tif
- __MACOSX/Figure 3-figure supplement 1-source data 1/Uncropped Originals /._PanelA - Flag Input blot.tif
- Figure 3-figure supplement 1-source data 1/Uncropped Originals /PanelC - NPL4 Input blot.tif
- __MACOSX/Figure 3-figure supplement 1-source data 1/Uncropped Originals /._PanelC - NPL4 Input blot.tif
- Figure 3-figure supplement 1-source data 1/Uncropped Originals /PanelC - NPL4 IP blot.tif
- __MACOSX/Figure 3-figure supplement 1-source data 1/Uncropped Originals /._PanelC - NPL4 IP blot.tif
- Figure 3-figure supplement 1-source data 1/Uncropped Originals /PanelA - UBXN2B IP blotwm.tif
- __MACOSX/Figure 3-figure supplement 1-source data 1/Uncropped Originals /._PanelA - UBXN2B IP blotwm.tif
- Figure 3-figure supplement 1-source data 1/Uncropped Originals /PanelA - UBXN2B Input blot.tif
- __MACOSX/Figure 3-figure supplement 1-source data 1/Uncropped Originals /._PanelA - UBXN2B Input blot.tif
- Figure 3-figure supplement 1-source data 1/Uncropped Originals /PanelC - p97 IP blot.tif
- __MACOSX/Figure 3-figure supplement 1-source data 1/Uncropped Originals /._PanelC - p97 IP blot.tif
- Figure 3-figure supplement 1-source data 1/Uncropped Originals /PanelC - Flag Input blot.tif
- __MACOSX/Figure 3-figure supplement 1-source data 1/Uncropped Originals /._PanelC - Flag Input blot.tif
- __MACOSX/Figure 3-figure supplement 1-source data 1/._Uncropped Originals 
- __MACOSX/._Figure 3-figure supplement 1-source data 1
