# Supplementary material for: The FAM104 proteins VCF1/2 promote the nuclear localization of p97/VCP
Source: eLife. 2023 Sep 15;12:e92409. doi: 10.7554/eLife.92409 (PMC10541173; doi:10.7554/eLife.92409)
Supplement: Figure 4—source data 1. [file elife-92409-fig4-data1.zip]

Archive with 12 entries (9 files):
- Figure 4-source data 1/
- Figure 4-source data 1/.DS_Store
- __MACOSX/
- __MACOSX/Figure 4-source data 1/
- __MACOSX/Figure 4-source data 1/._.DS_Store
- Figure 4-source data 1/Figure 4CD.xlsx
- __MACOSX/Figure 4-source data 1/._Figure 4CD.xlsx
- Figure 4-source data 1/ANOVA Figure 4C.jpg
- __MACOSX/Figure 4-source data 1/._ANOVA Figure 4C.jpg
- Figure 4-source data 1/ANOVA Figure 4D.png
- __MACOSX/Figure 4-source data 1/._ANOVA Figure 4D.png
- __MACOSX/._Figure 4-source data 1
