# Supplementary material for: The FAM104 proteins VCF1/2 promote the nuclear localization of p97/VCP
Source: eLife. 2023 Sep 15;12:e92409. doi: 10.7554/eLife.92409 (PMC10541173; doi:10.7554/eLife.92409)
Supplement: Figure 4—source data 1. [file elife-92409-fig4-data1.zip › Figure 4-source data 1/Figure 4CD.xlsx]

## Sheet: Tabelle1
Figure 4C
	Empty vector		VCF1 Iso 1		VCF1 Iso 2		VCF1 Iso 5		FAM104B Iso 3		VCF1 Iso 1 Cdel26		VCF1 Iso 2 Cdel26		VCF1 Iso1 delNLS		VCF1 Iso2 delNLS		VCF1 Iso5 delNLS
	Rep1	Rep2	Rep1	Rep2	Rep1	Rep2	Rep1	Rep2	Rep1	Rep2	Rep1	Rep2	Rep1	Rep2	Rep1	Rep2	Rep1	Rep2	Rep1	Rep2
	2.08533	2.08027	13.1935	17.7348	13.7927	9.61339	8.35031	11.3425	11.7231	8.30585	1.94689	1.96131	2.27423	2.51841	2.75054	3.52187	3.42612	4.42447	1.23579	1.93464
Figure 4D
	VCF1 Iso 1		VCF1 Iso 2		VCF1 Iso 5		FAM104B Iso 3		VCF1 Iso 1 Cdel26		VCF1 Iso 2 Cdel26		VCF1 Iso1 delNLS		VCF1 Iso2 delNLS		VCF1 Iso5 delNLS
	Rep1	Rep2	Rep1	Rep2	Rep1	Rep2	Rep1	Rep2	Rep1	Rep2	Rep1	Rep2	Rep1	Rep2	Rep1	Rep2	Rep1	Rep2
	17.9793	18.9646	30.3198	13.9932	17.9206	13.3287	13.721	10.9412	19.7322	13.2294	21.4911	24.1641	2.44336	3.22475	3.98183	4.95276	1.16488	1.31484
