# Supplementary material for: The FAM104 proteins VCF1/2 promote the nuclear localization of p97/VCP
Source: eLife. 2023 Sep 15;12:e92409. doi: 10.7554/eLife.92409 (PMC10541173; doi:10.7554/eLife.92409)
Supplement: Figure 5—source data 1. [file elife-92409-fig5-data1.zip]

Archive with 103 entries (94 files):
- Figure 5-source data 1/
- Figure 5-source data 1/Uncropped Labelled /
- Figure 5-source data 1/Uncropped Labelled /PanelB - total protein stain.pdf
- __MACOSX/
- __MACOSX/Figure 5-source data 1/
- __MACOSX/Figure 5-source data 1/Uncropped Labelled /
- __MACOSX/Figure 5-source data 1/Uncropped Labelled /._PanelB - total protein stain.pdf
- Figure 5-source data 1/Uncropped Labelled /PanelA - tubulin blot.pdf
- __MACOSX/Figure 5-source data 1/Uncropped Labelled /._PanelA - tubulin blot.pdf
- Figure 5-source data 1/Uncropped Labelled /PanelA - Flag blot.pdf
- __MACOSX/Figure 5-source data 1/Uncropped Labelled /._PanelA - Flag blot.pdf
- Figure 5-source data 1/Uncropped Labelled /.DS_Store
- __MACOSX/Figure 5-source data 1/Uncropped Labelled /._.DS_Store
- Figure 5-source data 1/Uncropped Labelled /PanelA - Ub-H2B blot.pdf
- __MACOSX/Figure 5-source data 1/Uncropped Labelled /._PanelA - Ub-H2B blot.pdf
- Figure 5-source data 1/Uncropped Labelled /PanelB - Ub-H2B blot.pdf
- __MACOSX/Figure 5-source data 1/Uncropped Labelled /._PanelB - Ub-H2B blot.pdf
- Figure 5-source data 1/Uncropped Labelled /PanelB - MYC blot.pdf
- __MACOSX/Figure 5-source data 1/Uncropped Labelled /._PanelB - MYC blot.pdf
- Figure 5-source data 1/Uncropped Labelled /PanelA - p97 blot.pdf
- __MACOSX/Figure 5-source data 1/Uncropped Labelled /._PanelA - p97 blot.pdf
- Figure 5-source data 1/Uncropped Labelled /PanelB - MCM7 blot.pdf
- __MACOSX/Figure 5-source data 1/Uncropped Labelled /._PanelB - MCM7 blot.pdf
- Figure 5-source data 1/Uncropped Labelled /PanelA - total protein stain.pdf
- __MACOSX/Figure 5-source data 1/Uncropped Labelled /._PanelA - total protein stain.pdf
- Figure 5-source data 1/Uncropped Labelled /PanelB - Flag blot.pdf
- __MACOSX/Figure 5-source data 1/Uncropped Labelled /._PanelB - Flag blot.pdf
- Figure 5-source data 1/Uncropped Labelled /PanelB - p97 blot.pdf
- __MACOSX/Figure 5-source data 1/Uncropped Labelled /._PanelB - p97 blot.pdf
- __MACOSX/Figure 5-source data 1/._Uncropped Labelled 
- Figure 5-source data 1/.DS_Store
- __MACOSX/Figure 5-source data 1/._.DS_Store
- Figure 5-source data 1/Uncropped Originals /
- Figure 5-source data 1/Uncropped Originals /PanelA - Ub-H2B blot.scn
- __MACOSX/Figure 5-source data 1/Uncropped Originals /
- __MACOSX/Figure 5-source data 1/Uncropped Originals /._PanelA - Ub-H2B blot.scn
- Figure 5-source data 1/Uncropped Originals /PanelB - Ub-H2B blot.tif
- __MACOSX/Figure 5-source data 1/Uncropped Originals /._PanelB - Ub-H2B blot.tif
- Figure 5-source data 1/Uncropped Originals /.DS_Store
- __MACOSX/Figure 5-source data 1/Uncropped Originals /._.DS_Store
- Figure 5-source data 1/Uncropped Originals /PanelA - Flag blot.scn
- __MACOSX/Figure 5-source data 1/Uncropped Originals /._PanelA - Flag blot.scn
- Figure 5-source data 1/Uncropped Originals /Uncropped merged with marker/
- Figure 5-source data 1/Uncropped Originals /Uncropped merged with marker/PanelB - Ub-H2B blot.tif
- __MACOSX/Figure 5-source data 1/Uncropped Originals /Uncropped merged with marker/
- __MACOSX/Figure 5-source data 1/Uncropped Originals /Uncropped merged with marker/._PanelB - Ub-H2B blot.tif
- Figure 5-source data 1/Uncropped Originals /Uncropped merged with marker/PanelA - Ub-H2B blot.tif
- __MACOSX/Figure 5-source data 1/Uncropped Originals /Uncropped merged with marker/._PanelA - Ub-H2B blot.tif
- Figure 5-source data 1/Uncropped Originals /Uncropped merged with marker/PanelA - Flag blot.tif
- __MACOSX/Figure 5-source data 1/Uncropped Originals /Uncropped merged with marker/._PanelA - Flag blot.tif
- Figure 5-source data 1/Uncropped Originals /Uncropped merged with marker/PanelA - tubulin blot.tif
- __MACOSX/Figure 5-source data 1/Uncropped Originals /Uncropped merged with marker/._PanelA - tubulin blot.tif
- Figure 5-source data 1/Uncropped Originals /Uncropped merged with marker/PanelB - p97 blot.tif
- __MACOSX/Figure 5-source data 1/Uncropped Originals /Uncropped merged with marker/._PanelB - p97 blot.tif
- Figure 5-source data 1/Uncropped Originals /Uncropped merged with marker/PanelA - p97 blot.tif
- __MACOSX/Figure 5-source data 1/Uncropped Originals /Uncropped merged with marker/._PanelA - p97 blot.tif
- Figure 5-source data 1/Uncropped Originals /Uncropped merged with marker/PanelB - Flag blot.tif
- __MACOSX/Figure 5-source data 1/Uncropped Originals /Uncropped merged with marker/._PanelB - Flag blot.tif
- Figure 5-source data 1/Uncropped Originals /Uncropped merged with marker/PanelB - MCM7 blot.tif
- __MACOSX/Figure 5-source data 1/Uncropped Originals /Uncropped merged with marker/._PanelB - MCM7 blot.tif
- Figure 5-source data 1/Uncropped Originals /Uncropped merged with marker/PanelB - MYC blot.tif
- __MACOSX/Figure 5-source data 1/Uncropped Originals /Uncropped merged with marker/._PanelB - MYC blot.tif
- __MACOSX/Figure 5-source data 1/Uncropped Originals /._Uncropped merged with marker
- Figure 5-source data 1/Uncropped Originals /PanelA - tubulin blot.scn
- __MACOSX/Figure 5-source data 1/Uncropped Originals /._PanelA - tubulin blot.scn
- Figure 5-source data 1/Uncropped Originals /PanelB - total protein stain.scn
- __MACOSX/Figure 5-source data 1/Uncropped Originals /._PanelB - total protein stain.scn
- Figure 5-source data 1/Uncropped Originals /PanelA - Ub-H2B blot.tif
- __MACOSX/Figure 5-source data 1/Uncropped Originals /._PanelA - Ub-H2B blot.tif
- Figure 5-source data 1/Uncropped Originals /PanelA - Flag blot.tif
- __MACOSX/Figure 5-source data 1/Uncropped Originals /._PanelA - Flag blot.tif
- Figure 5-source data 1/Uncropped Originals /PanelB - Ub-H2B blot.scn
- __MACOSX/Figure 5-source data 1/Uncropped Originals /._PanelB - Ub-H2B blot.scn
- Figure 5-source data 1/Uncropped Originals /PanelB - total protein stain.tif
- __MACOSX/Figure 5-source data 1/Uncropped Originals /._PanelB - total protein stain.tif
- Figure 5-source data 1/Uncropped Originals /PanelA - tubulin blot.tif
- __MACOSX/Figure 5-source data 1/Uncropped Originals /._PanelA - tubulin blot.tif
- Figure 5-source data 1/Uncropped Originals /PanelB - Flag blot.scn
- __MACOSX/Figure 5-source data 1/Uncropped Originals /._PanelB - Flag blot.scn
- Figure 5-source data 1/Uncropped Originals /PanelA - total protein stain.scn
- __MACOSX/Figure 5-source data 1/Uncropped Originals /._PanelA - total protein stain.scn
- Figure 5-source data 1/Uncropped Originals /PanelB - MCM7 blot.scn
- __MACOSX/Figure 5-source data 1/Uncropped Originals /._PanelB - MCM7 blot.scn
- Figure 5-source data 1/Uncropped Originals /PanelB - p97 blot.tif
- __MACOSX/Figure 5-source data 1/Uncropped Originals /._PanelB - p97 blot.tif
- Figure 5-source data 1/Uncropped Originals /PanelA - p97 blot.scn
- __MACOSX/Figure 5-source data 1/Uncropped Originals /._PanelA - p97 blot.scn
- Figure 5-source data 1/Uncropped Originals /PanelB - MYC blot.scn
- __MACOSX/Figure 5-source data 1/Uncropped Originals /._PanelB - MYC blot.scn
- Figure 5-source data 1/Uncropped Originals /PanelB - p97 blot.scn
- __MACOSX/Figure 5-source data 1/Uncropped Originals /._PanelB - p97 blot.scn
- Figure 5-source data 1/Uncropped Originals /PanelA - p97 blot.tif
- __MACOSX/Figure 5-source data 1/Uncropped Originals /._PanelA - p97 blot.tif
- Figure 5-source data 1/Uncropped Originals /PanelA - total protein stain.tif
- __MACOSX/Figure 5-source data 1/Uncropped Originals /._PanelA - total protein stain.tif
- Figure 5-source data 1/Uncropped Originals /PanelB - Flag blot.tif
- __MACOSX/Figure 5-source data 1/Uncropped Originals /._PanelB - Flag blot.tif
- Figure 5-source data 1/Uncropped Originals /PanelB - MCM7 blot.tif
- __MACOSX/Figure 5-source data 1/Uncropped Originals /._PanelB - MCM7 blot.tif
- Figure 5-source data 1/Uncropped Originals /PanelB - MYC blot.tif
- __MACOSX/Figure 5-source data 1/Uncropped Originals /._PanelB - MYC blot.tif
- __MACOSX/Figure 5-source data 1/._Uncropped Originals 
- __MACOSX/._Figure 5-source data 1
