# Supplementary material for: The FAM104 proteins VCF1/2 promote the nuclear localization of p97/VCP
Source: eLife. 2023 Sep 15;12:e92409. doi: 10.7554/eLife.92409 (PMC10541173; doi:10.7554/eLife.92409)
Supplement: Figure 5—figure supplement 1—source data 1. [file elife-92409-fig5-figsupp1-data1.zip]

Archive with 93 entries (84 files):
- Figure 5-figure supplement 1-source data 1/
- Figure 5-figure supplement 1-source data 1/Uncropped Labelled/
- Figure 5-figure supplement 1-source data 1/Uncropped Labelled/PanelA - p97.pdf
- __MACOSX/
- __MACOSX/Figure 5-figure supplement 1-source data 1/
- __MACOSX/Figure 5-figure supplement 1-source data 1/Uncropped Labelled/
- __MACOSX/Figure 5-figure supplement 1-source data 1/Uncropped Labelled/._PanelA - p97.pdf
- Figure 5-figure supplement 1-source data 1/Uncropped Labelled/PanelA - Flag.pdf
- __MACOSX/Figure 5-figure supplement 1-source data 1/Uncropped Labelled/._PanelA - Flag.pdf
- Figure 5-figure supplement 1-source data 1/Uncropped Labelled/PanelB - Ubi-H2B.pdf
- __MACOSX/Figure 5-figure supplement 1-source data 1/Uncropped Labelled/._PanelB - Ubi-H2B.pdf
- Figure 5-figure supplement 1-source data 1/Uncropped Labelled/PanelB - Flag.pdf
- __MACOSX/Figure 5-figure supplement 1-source data 1/Uncropped Labelled/._PanelB - Flag.pdf
- Figure 5-figure supplement 1-source data 1/Uncropped Labelled/PanelB- total protein stain.pdf
- __MACOSX/Figure 5-figure supplement 1-source data 1/Uncropped Labelled/._PanelB- total protein stain.pdf
- Figure 5-figure supplement 1-source data 1/Uncropped Labelled/PanelB - p97.pdf
- __MACOSX/Figure 5-figure supplement 1-source data 1/Uncropped Labelled/._PanelB - p97.pdf
- Figure 5-figure supplement 1-source data 1/Uncropped Labelled/PanelA - tubulin.pdf
- __MACOSX/Figure 5-figure supplement 1-source data 1/Uncropped Labelled/._PanelA - tubulin.pdf
- Figure 5-figure supplement 1-source data 1/Uncropped Labelled/PanelB - tubulin.pdf
- __MACOSX/Figure 5-figure supplement 1-source data 1/Uncropped Labelled/._PanelB - tubulin.pdf
- Figure 5-figure supplement 1-source data 1/Uncropped Labelled/PanelA - Ubi-H2B.pdf
- __MACOSX/Figure 5-figure supplement 1-source data 1/Uncropped Labelled/._PanelA - Ubi-H2B.pdf
- Figure 5-figure supplement 1-source data 1/Uncropped Labelled/PanelA - total protein stain.pdf
- __MACOSX/Figure 5-figure supplement 1-source data 1/Uncropped Labelled/._PanelA - total protein stain.pdf
- __MACOSX/Figure 5-figure supplement 1-source data 1/._Uncropped Labelled
- Figure 5-figure supplement 1-source data 1/.DS_Store
- __MACOSX/Figure 5-figure supplement 1-source data 1/._.DS_Store
- Figure 5-figure supplement 1-source data 1/Uncropped Originals /
- Figure 5-figure supplement 1-source data 1/Uncropped Originals /PanelA - Ub-H2B blot.scn
- __MACOSX/Figure 5-figure supplement 1-source data 1/Uncropped Originals /
- __MACOSX/Figure 5-figure supplement 1-source data 1/Uncropped Originals /._PanelA - Ub-H2B blot.scn
- Figure 5-figure supplement 1-source data 1/Uncropped Originals /PanelB - p97 blot .tif
- __MACOSX/Figure 5-figure supplement 1-source data 1/Uncropped Originals /._PanelB - p97 blot .tif
- Figure 5-figure supplement 1-source data 1/Uncropped Originals /PanelB - tubulin blot.scn
- __MACOSX/Figure 5-figure supplement 1-source data 1/Uncropped Originals /._PanelB - tubulin blot.scn
- Figure 5-figure supplement 1-source data 1/Uncropped Originals /PanelB - Ub-H2B blot.tif
- __MACOSX/Figure 5-figure supplement 1-source data 1/Uncropped Originals /._PanelB - Ub-H2B blot.tif
- Figure 5-figure supplement 1-source data 1/Uncropped Originals /.DS_Store
- __MACOSX/Figure 5-figure supplement 1-source data 1/Uncropped Originals /._.DS_Store
- Figure 5-figure supplement 1-source data 1/Uncropped Originals /PanelA - Flag blot.scn
- __MACOSX/Figure 5-figure supplement 1-source data 1/Uncropped Originals /._PanelA - Flag blot.scn
- Figure 5-figure supplement 1-source data 1/Uncropped Originals /PanelA - tubulin blot.scn
- __MACOSX/Figure 5-figure supplement 1-source data 1/Uncropped Originals /._PanelA - tubulin blot.scn
- Figure 5-figure supplement 1-source data 1/Uncropped Originals /PanelB - total protein stain.scn
- __MACOSX/Figure 5-figure supplement 1-source data 1/Uncropped Originals /._PanelB - total protein stain.scn
- Figure 5-figure supplement 1-source data 1/Uncropped Originals /PanelA - Ub-H2B blot.tif
- __MACOSX/Figure 5-figure supplement 1-source data 1/Uncropped Originals /._PanelA - Ub-H2B blot.tif
- Figure 5-figure supplement 1-source data 1/Uncropped Originals /PanelB - tubulin blot.tif
- __MACOSX/Figure 5-figure supplement 1-source data 1/Uncropped Originals /._PanelB - tubulin blot.tif
- Figure 5-figure supplement 1-source data 1/Uncropped Originals /PanelA - Flag blot.tif
- __MACOSX/Figure 5-figure supplement 1-source data 1/Uncropped Originals /._PanelA - Flag blot.tif
- Figure 5-figure supplement 1-source data 1/Uncropped Originals /PanelB - Ub-H2B blot.scn
- __MACOSX/Figure 5-figure supplement 1-source data 1/Uncropped Originals /._PanelB - Ub-H2B blot.scn
- Figure 5-figure supplement 1-source data 1/Uncropped Originals /PanelB - total protein stain.tif
- __MACOSX/Figure 5-figure supplement 1-source data 1/Uncropped Originals /._PanelB - total protein stain.tif
- Figure 5-figure supplement 1-source data 1/Uncropped Originals /PanelA - tubulin blot.tif
- __MACOSX/Figure 5-figure supplement 1-source data 1/Uncropped Originals /._PanelA - tubulin blot.tif
- Figure 5-figure supplement 1-source data 1/Uncropped Originals /Originals merged with marker/
- Figure 5-figure supplement 1-source data 1/Uncropped Originals /Originals merged with marker/PanelB - p97 blot .tif
- __MACOSX/Figure 5-figure supplement 1-source data 1/Uncropped Originals /Originals merged with marker/
- __MACOSX/Figure 5-figure supplement 1-source data 1/Uncropped Originals /Originals merged with marker/._PanelB - p97 blot .tif
- Figure 5-figure supplement 1-source data 1/Uncropped Originals /Originals merged with marker/PanelB - Ub-H2B blot.tif
- __MACOSX/Figure 5-figure supplement 1-source data 1/Uncropped Originals /Originals merged with marker/._PanelB - Ub-H2B blot.tif
- Figure 5-figure supplement 1-source data 1/Uncropped Originals /Originals merged with marker/PanelA - Ub-H2B blot.tif
- __MACOSX/Figure 5-figure supplement 1-source data 1/Uncropped Originals /Originals merged with marker/._PanelA - Ub-H2B blot.tif
- Figure 5-figure supplement 1-source data 1/Uncropped Originals /Originals merged with marker/PanelB - tubulin blot.tif
- __MACOSX/Figure 5-figure supplement 1-source data 1/Uncropped Originals /Originals merged with marker/._PanelB - tubulin blot.tif
- Figure 5-figure supplement 1-source data 1/Uncropped Originals /Originals merged with marker/PanelA - Flag blot.tif
- __MACOSX/Figure 5-figure supplement 1-source data 1/Uncropped Originals /Originals merged with marker/._PanelA - Flag blot.tif
- Figure 5-figure supplement 1-source data 1/Uncropped Originals /Originals merged with marker/PanelA - tubulin blot.tif
- __MACOSX/Figure 5-figure supplement 1-source data 1/Uncropped Originals /Originals merged with marker/._PanelA - tubulin blot.tif
- Figure 5-figure supplement 1-source data 1/Uncropped Originals /Originals merged with marker/PanelA - p97 blot .tif
- __MACOSX/Figure 5-figure supplement 1-source data 1/Uncropped Originals /Originals merged with marker/._PanelA - p97 blot .tif
- Figure 5-figure supplement 1-source data 1/Uncropped Originals /Originals merged with marker/PanelB - Flag blot.tif
- __MACOSX/Figure 5-figure supplement 1-source data 1/Uncropped Originals /Originals merged with marker/._PanelB - Flag blot.tif
- __MACOSX/Figure 5-figure supplement 1-source data 1/Uncropped Originals /._Originals merged with marker
- Figure 5-figure supplement 1-source data 1/Uncropped Originals /PanelB - Flag blot.scn
- __MACOSX/Figure 5-figure supplement 1-source data 1/Uncropped Originals /._PanelB - Flag blot.scn
- Figure 5-figure supplement 1-source data 1/Uncropped Originals /PanelA - total protein stain.scn
- __MACOSX/Figure 5-figure supplement 1-source data 1/Uncropped Originals /._PanelA - total protein stain.scn
- Figure 5-figure supplement 1-source data 1/Uncropped Originals /PanelA - p97 blot.scn
- __MACOSX/Figure 5-figure supplement 1-source data 1/Uncropped Originals /._PanelA - p97 blot.scn
- Figure 5-figure supplement 1-source data 1/Uncropped Originals /PanelA - p97 blot .tif
- __MACOSX/Figure 5-figure supplement 1-source data 1/Uncropped Originals /._PanelA - p97 blot .tif
- Figure 5-figure supplement 1-source data 1/Uncropped Originals /PanelB - p97 blot.scn
- __MACOSX/Figure 5-figure supplement 1-source data 1/Uncropped Originals /._PanelB - p97 blot.scn
- Figure 5-figure supplement 1-source data 1/Uncropped Originals /PanelA - total protein stain.tif
- __MACOSX/Figure 5-figure supplement 1-source data 1/Uncropped Originals /._PanelA - total protein stain.tif
- Figure 5-figure supplement 1-source data 1/Uncropped Originals /PanelB - Flag blot.tif
- __MACOSX/Figure 5-figure supplement 1-source data 1/Uncropped Originals /._PanelB - Flag blot.tif
- __MACOSX/Figure 5-figure supplement 1-source data 1/._Uncropped Originals 
- __MACOSX/._Figure 5-figure supplement 1-source data 1
