# Supplementary material for: The FAM104 proteins VCF1/2 promote the nuclear localization of p97/VCP
Source: eLife. 2023 Sep 15;12:e92409. doi: 10.7554/eLife.92409 (PMC10541173; doi:10.7554/eLife.92409)
Supplement: Figure 6—figure supplement 1—source data 1. [file elife-92409-fig6-figsupp1-data1.zip]

Archive with 6 entries (3 files):
- Figure 6-figure supplement 1-source data 1/
- Figure 6-figure supplement 1-source data 1/Figure 6-figure supplement 1CD.xlsx
- __MACOSX/
- __MACOSX/Figure 6-figure supplement 1-source data 1/
- __MACOSX/Figure 6-figure supplement 1-source data 1/._Figure 6-figure supplement 1CD.xlsx
- __MACOSX/._Figure 6-figure supplement 1-source data 1
