# Supplementary material for: The FAM104 proteins VCF1/2 promote the nuclear localization of p97/VCP
Source: eLife. 2023 Sep 15;12:e92409. doi: 10.7554/eLife.92409 (PMC10541173; doi:10.7554/eLife.92409)
Supplement: Figure 7—source data 1. [file elife-92409-fig7-data1.zip]

Archive with 16 entries (13 files):
- Figure 7-source data 1/
- Figure 7-source data 1/Figure 7ABCDF.xlsx
- __MACOSX/
- __MACOSX/Figure 7-source data 1/
- __MACOSX/Figure 7-source data 1/._Figure 7ABCDF.xlsx
- Figure 7-source data 1/.DS_Store
- __MACOSX/Figure 7-source data 1/._.DS_Store
- Figure 7-source data 1/2wayANOVA Figure 7C.jpg
- __MACOSX/Figure 7-source data 1/._2wayANOVA Figure 7C.jpg
- Figure 7-source data 1/2wayANOVA Figure 7B.jpg
- __MACOSX/Figure 7-source data 1/._2wayANOVA Figure 7B.jpg
- Figure 7-source data 1/2wayANOVA Figure 7F.jpg
- __MACOSX/Figure 7-source data 1/._2wayANOVA Figure 7F.jpg
- Figure 7-source data 1/Wilcoxon Figure 7D.jpg
- __MACOSX/Figure 7-source data 1/._Wilcoxon Figure 7D.jpg
- __MACOSX/._Figure 7-source data 1
