# Supplementary material for: The FAM104 proteins VCF1/2 promote the nuclear localization of p97/VCP
Source: eLife. 2023 Sep 15;12:e92409. doi: 10.7554/eLife.92409 (PMC10541173; doi:10.7554/eLife.92409)
Supplement: Figure 7—figure supplement 1—source data 1. [file elife-92409-fig7-figsupp1-data1.zip]

Archive with 8 entries (5 files):
- Figure 7-figure supplement 1-source data 1/
- Figure 7-figure supplement 1-source data 1/Figure 7-figure supplement 1.xlsx
- __MACOSX/
- __MACOSX/Figure 7-figure supplement 1-source data 1/
- __MACOSX/Figure 7-figure supplement 1-source data 1/._Figure 7-figure supplement 1.xlsx
- Figure 7-figure supplement 1-source data 1/2way ANOVA Figure 7 Supplement 1.png
- __MACOSX/Figure 7-figure supplement 1-source data 1/._2way ANOVA Figure 7 Supplement 1.png
- __MACOSX/._Figure 7-figure supplement 1-source data 1
