# Supplementary material for: The FAM104 proteins VCF1/2 promote the nuclear localization of p97/VCP
Source: eLife. 2023 Sep 15;12:e92409. doi: 10.7554/eLife.92409 (PMC10541173; doi:10.7554/eLife.92409)
Supplement: Figure 7—figure supplement 2—source data 1. [file elife-92409-fig7-figsupp2-data1.zip › Figure 7-figure supplement 2-source data 1/Figure 7-figure supplement 2.xlsx]

## Sheet: Sheet1
Figure 7 - figure supplement 2
	VCF1 iso1/2					VCF1 iso2
	Control	VCF1 KO	VCF1/2 KO			Control	VCF1 KO	VCF1/2 KO
Rep1	1	0.74	0.678		Rep1	1	0.655	0.588
Rep2	1	0.66443	0.778523		Rep2	1	0.531519	0.740688
Average	1	0.702215	0.728262		Average	1	0.593259	0.664344
SD	0	0.0534364	0.0710808		SD	0	0.0873145	0.107966
